# Supplementary material for: Self-supervised learning with application for infant cerebellum segmentation and analysis
Source: Nat Commun. 2023 Aug 5;14:4717. doi: 10.1038/s41467-023-40446-z (PMC10404262; doi:10.1038/s41467-023-40446-z)
Supplement: Supplementary file 4 — Source Data [file 41467_2023_40446_MOESM4_ESM.xlsx]

## Sheet: Figure 1d
Gray Matter													White Matter
Misclassified voxels						Correctly-classified voxels							Misclassified voxels						Correctly-classified voxels
24 months	18 months	12 months	9 months	6 months	<=3 months	24 months	18 months	12 months	9 months	6 months	<=3 months		24 months	18 months	12 months	9 months	6 months	<=3 months	24 months	18 months	12 months	9 months	6 months	<=3 months
0.0020812	0.001694	0.001674	0.009269	0.006232	0.005694	0.24469	0.333905	0.106095	0.106125	0.090748	0.245344		0.16403	0.004841	0.004568	0.007939	0.007851	0.015763	0.30688	0.28038	0.27589	0.261833	0.257096	0.25153
0.0071059	0.004565	0.005137	0.013708	0.010475	0.011962	0.061	0.136849	0.037647	0.035556	0.03443	0.065239		0.11694	0.00555	0.008505	0.00878	0.016387	0.023268	0.11064	0.103534	0.108506	0.105267	0.118865	0.108475
0.0079681	0.005814	0.005985	0.009801	0.010564	0.011479	0.029498	0.056467	0.018124	0.017745	0.017033	0.032041		0.03324	0.004979	0.007601	0.006892	0.014229	0.016957	0.036326	0.038346	0.040016	0.04041	0.045257	0.043657
0.0093655	0.004895	0.00567	0.009119	0.00981	0.011726	0.020039	0.028001	0.012023	0.01169	0.011543	0.019021		0.019712	0.004615	0.007496	0.006598	0.013048	0.014622	0.020818	0.019138	0.019908	0.020863	0.022974	0.022804
0.0092169	0.004556	0.005197	0.008246	0.008744	0.010729	0.015916	0.019502	0.009366	0.008975	0.009371	0.014401		0.015371	0.00485	0.007458	0.006225	0.012484	0.014267	0.015163	0.013308	0.013371	0.014101	0.015019	0.015442
0.0084141	0.00433	0.004846	0.007502	0.009432	0.01097	0.013053	0.015025	0.00761	0.007673	0.007633	0.011731		0.01216	0.005354	0.006829	0.006659	0.011577	0.013215	0.011745	0.010129	0.010309	0.010838	0.011558	0.011566
0.0088898	0.004366	0.005057	0.007711	0.00779	0.008598	0.010789	0.012493	0.00661	0.0066	0.006719	0.009942		0.010703	0.005066	0.007152	0.006378	0.010985	0.012853	0.009459	0.008334	0.008458	0.008873	0.009264	0.0093
0.0073735	0.004135	0.005735	0.007769	0.007818	0.010392	0.009999	0.010802	0.005868	0.005976	0.00601	0.008779		0.0098412	0.005358	0.007166	0.006976	0.010767	0.011522	0.0084809	0.007099	0.006906	0.007448	0.007683	0.007985
0.0075222	0.004131	0.005821	0.006866	0.007454	0.00925	0.008436	0.009481	0.005373	0.005292	0.005413	0.007904		0.0086817	0.005385	0.00797	0.006494	0.010889	0.010786	0.0074203	0.006139	0.006063	0.006529	0.006608	0.006788
0.0077303	0.004652	0.005653	0.007624	0.007282	0.009034	0.00784	0.008409	0.005016	0.004925	0.005014	0.006996		0.0088601	0.005579	0.007634	0.00666	0.010243	0.011629	0.0065059	0.005336	0.005398	0.005813	0.005704	0.006095
0.0078789	0.004323	0.005185	0.007045	0.007778	0.009265	0.00754	0.007618	0.004683	0.004657	0.004562	0.006466		0.0084438	0.006145	0.007876	0.007059	0.010723	0.011542	0.0060449	0.004791	0.004772	0.005008	0.005031	0.00532
0.0075816	0.005452	0.006389	0.006963	0.007616	0.010478	0.006896	0.00706	0.004242	0.004361	0.00429	0.00613		0.0082952	0.005434	0.007448	0.007378	0.009922	0.010585	0.005539	0.004355	0.0042	0.004638	0.004528	0.004851
0.0080871	0.004413	0.006301	0.006842	0.007166	0.009711	0.006356	0.006365	0.004176	0.004158	0.004094	0.005622		0.0075222	0.006581	0.008274	0.007069	0.010504	0.010895	0.0049206	0.003923	0.003941	0.004093	0.004022	0.004281
0.0085033	0.004882	0.005872	0.006878	0.006967	0.010544	0.006004	0.006078	0.003736	0.003722	0.003691	0.005375		0.0076411	0.006512	0.007719	0.00752	0.010078	0.010189	0.0045421	0.003721	0.003474	0.00394	0.003609	0.003877
0.008652	0.005028	0.006181	0.006459	0.005926	0.009925	0.005547	0.005522	0.00357	0.003689	0.00363	0.004994		0.0073735	0.006887	0.008491	0.007918	0.010144	0.010018	0.004306	0.003347	0.003316	0.003561	0.003333	0.003582
0.0080573	0.005728	0.006222	0.007067	0.006661	0.010507	0.005131	0.005284	0.00342	0.003588	0.003534	0.00478		0.005649	0.007184	0.008678	0.008114	0.010309	0.010007	0.0041411	0.003161	0.003072	0.003271	0.003086	0.003204
0.0080871	0.005999	0.006733	0.007421	0.007848	0.008175	0.005232	0.004825	0.003271	0.00353	0.003441	0.004605		0.0068383	0.007407	0.00913	0.008297	0.009838	0.010331	0.0039163	0.002846	0.002863	0.003034	0.002942	0.003071
0.0079384	0.005263	0.006306	0.007812	0.008024	0.010643	0.004733	0.004703	0.003301	0.00336	0.003184	0.004449		0.006987	0.008589	0.00854	0.008766	0.010104	0.010182	0.0037364	0.002738	0.002666	0.002808	0.002649	0.002858
0.0096926	0.006205	0.006302	0.008032	0.007741	0.009192	0.004602	0.004524	0.003087	0.003317	0.003173	0.004193		0.0064815	0.00838	0.009567	0.009287	0.010065	0.010302	0.0034965	0.0026	0.002438	0.002703	0.002488	0.002656
0.0084438	0.005823	0.006747	0.00795	0.00821	0.01021	0.004137	0.004433	0.003127	0.00309	0.003162	0.004216		0.0060653	0.008074	0.010109	0.008575	0.010525	0.010223	0.0031668	0.002577	0.002314	0.002637	0.002322	0.002346
0.0085628	0.006512	0.007798	0.008321	0.008092	0.010777	0.004276	0.004051	0.002956	0.003152	0.002935	0.003992		0.006987	0.008766	0.010175	0.009043	0.011268	0.010006	0.003103	0.0023	0.002149	0.002425	0.002186	0.002372
0.0089493	0.00636	0.007997	0.007422	0.009306	0.009264	0.004149	0.003975	0.002865	0.003056	0.003009	0.003815		0.006987	0.009697	0.009926	0.009039	0.010599	0.010333	0.0030019	0.002238	0.002041	0.002265	0.002035	0.002174
0.0090087	0.007008	0.008345	0.008591	0.008684	0.010403	0.003665	0.003755	0.002752	0.00294	0.002988	0.003824		0.0069275	0.009401	0.010037	0.009906	0.010894	0.010932	0.0028295	0.002085	0.001924	0.002183	0.001861	0.001994
0.010406	0.00747	0.008888	0.007841	0.009837	0.010412	0.003718	0.003554	0.002748	0.002811	0.0029	0.003631		0.006214	0.009737	0.010743	0.010401	0.010553	0.009948	0.0028032	0.001961	0.001853	0.002058	0.001812	0.0019
0.0080871	0.007268	0.009428	0.009329	0.009597	0.010982	0.003448	0.003504	0.002744	0.002755	0.002853	0.003524		0.006095	0.010051	0.010935	0.00971	0.010466	0.009585	0.0026233	0.001877	0.001709	0.001893	0.001705	0.001889
0.0097818	0.007868	0.008589	0.009326	0.00909	0.010276	0.003347	0.003327	0.002601	0.002852	0.002838	0.003445		0.0064518	0.010772	0.010834	0.010352	0.011011	0.010553	0.0025259	0.001759	0.00171	0.001892	0.001655	0.001796
0.0099602	0.009145	0.01	0.009008	0.009462	0.011365	0.003564	0.00313	0.002641	0.002735	0.002733	0.003406		0.0066302	0.010744	0.011217	0.011407	0.011141	0.01051	0.0024135	0.00163	0.00154	0.001801	0.001449	0.001726
0.010257	0.009345	0.010735	0.010093	0.010589	0.010537	0.003208	0.003148	0.002661	0.002707	0.002825	0.003144		0.0066897	0.010984	0.011764	0.010279	0.010683	0.010601	0.0019862	0.00161	0.001512	0.001644	0.001327	0.001528
0.010406	0.010524	0.010857	0.010734	0.010277	0.010486	0.003156	0.002985	0.002672	0.002746	0.002683	0.003065		0.0067491	0.011632	0.011772	0.012137	0.01086	0.010631	0.0020612	0.001573	0.001389	0.001627	0.00138	0.001455
0.010466	0.010848	0.011066	0.010722	0.011003	0.01008	0.002773	0.002959	0.002548	0.002702	0.002751	0.003155		0.0068383	0.012283	0.012469	0.011784	0.011422	0.010955	0.0020537	0.001484	0.001352	0.001564	0.001256	0.001487
0.010614	0.010685	0.011981	0.009719	0.011577	0.011473	0.002758	0.002821	0.002521	0.002627	0.00261	0.003109		0.0068681	0.012852	0.01203	0.01236	0.010962	0.010156	0.0020724	0.00142	0.001315	0.001524	0.001258	0.001378
0.010436	0.011701	0.011609	0.010921	0.011982	0.012219	0.002698	0.002786	0.002516	0.002727	0.002754	0.003056		0.006541	0.013688	0.012831	0.012575	0.011819	0.011099	0.00199	0.001352	0.001242	0.001507	0.001166	0.001324
0.011179	0.012417	0.011452	0.011215	0.012365	0.012158	0.002635	0.002658	0.002438	0.002659	0.002493	0.00296		0.0059761	0.013318	0.013381	0.013364	0.012058	0.011048	0.0018288	0.001294	0.001241	0.001347	0.001114	0.001284
0.011982	0.012092	0.012913	0.012441	0.011553	0.013143	0.002638	0.002668	0.002432	0.002636	0.002659	0.00304		0.0067789	0.01401	0.013625	0.013711	0.012152	0.0113	0.0017014	0.001277	0.001192	0.001374	0.001042	0.00121
0.011506	0.013923	0.013669	0.012215	0.013122	0.013553	0.002477	0.002529	0.002399	0.002613	0.002672	0.002959		0.0069275	0.01454	0.013784	0.01428	0.012552	0.011371	0.0016639	0.001225	0.001098	0.00126	0.001006	0.00124
0.011625	0.013969	0.015187	0.013413	0.014293	0.012447	0.002342	0.002488	0.002576	0.002653	0.002717	0.002979		0.007314	0.015419	0.013859	0.014265	0.01227	0.011519	0.0017464	0.001161	0.00109	0.001277	0.000952	0.001176
0.01225	0.014365	0.015302	0.013068	0.014177	0.012174	0.002339	0.002473	0.002489	0.002717	0.002695	0.002853		0.0076113	0.016748	0.014505	0.015179	0.013107	0.012833	0.0014653	0.001155	0.001072	0.001222	0.000975	0.001156
0.012428	0.015639	0.015733	0.01413	0.014455	0.013477	0.002249	0.00238	0.002505	0.002664	0.002612	0.002813		0.0077005	0.017273	0.015573	0.015909	0.013409	0.012859	0.001589	0.001104	0.000962	0.001241	0.000925	0.001182
0.013914	0.017387	0.015018	0.013958	0.014318	0.013271	0.002342	0.002299	0.002463	0.002539	0.002581	0.002812		0.0080871	0.017487	0.016516	0.015875	0.013627	0.01236	0.0015328	0.001048	0.001057	0.001175	0.000932	0.001088
0.014063	0.01871	0.018074	0.014833	0.014037	0.014405	0.002222	0.002307	0.002635	0.00254	0.002659	0.002893		0.006987	0.017797	0.016186	0.016261	0.013666	0.013143	0.0014316	0.001045	0.000947	0.001123	0.000912	0.001151
0.013082	0.020059	0.018194	0.016086	0.01487	0.014451	0.002365	0.002189	0.002548	0.00262	0.002544	0.002811		0.0070167	0.018682	0.017774	0.017378	0.014227	0.013362	0.0012967	0.001052	0.001013	0.001184	0.000928	0.001124
0.01445	0.020416	0.017476	0.015752	0.016016	0.012589	0.002144	0.00226	0.002568	0.002644	0.002573	0.002783		0.0080573	0.019435	0.017947	0.016984	0.015126	0.012656	0.0012817	0.001038	0.000994	0.001178	0.000942	0.001142
0.01329	0.020439	0.019595	0.016358	0.016744	0.013942	0.002016	0.002172	0.002567	0.002724	0.002599	0.002856		0.0091871	0.020149	0.018322	0.018727	0.015679	0.013126	0.0012367	0.001017	0.001009	0.00115	0.000968	0.001063
0.013944	0.024328	0.019984	0.018444	0.016944	0.01494	0.002016	0.002165	0.002706	0.00272	0.002778	0.00288		0.0077303	0.022296	0.019421	0.019603	0.015684	0.014308	0.0011917	0.001167	0.001069	0.001226	0.000985	0.001179
0.014033	0.024322	0.020072	0.017907	0.019325	0.014516	0.002058	0.002191	0.002621	0.002796	0.002859	0.00306		0.0080871	0.021496	0.019279	0.021235	0.016929	0.014304	0.0012105	0.001194	0.001233	0.001321	0.001181	0.001411
0.014182	0.026642	0.02163	0.019862	0.019285	0.013087	0.001866	0.002104	0.002723	0.002972	0.002893	0.00305		0.008979	0.024541	0.021454	0.021022	0.017736	0.01508	0.0012517	0.001262	0.0013	0.001412	0.001226	0.001453
0.014777	0.025673	0.024539	0.020202	0.01909	0.016136	0.001866	0.002212	0.002774	0.003032	0.00297	0.003072		0.0089493	0.024286	0.02213	0.022361	0.018732	0.016305	0.0011468	0.001367	0.00148	0.001532	0.001392	0.001751
0.015461	0.027848	0.025156	0.021054	0.017489	0.014807	0.001814	0.002318	0.002856	0.003173	0.003057	0.003265		0.0086222	0.028346	0.023938	0.023625	0.019877	0.016379	0.0011056	0.001688	0.001698	0.001704	0.001628	0.001931
0.015639	0.02968	0.025337	0.022092	0.019861	0.014428	0.001844	0.002382	0.003116	0.00338	0.003303	0.003362		0.0085628	0.025804	0.025023	0.024012	0.019196	0.016166	0.0010831	0.001667	0.001969	0.001992	0.001743	0.002055
0.013914	0.029454	0.024616	0.023527	0.017894	0.015797	0.00178	0.002639	0.003284	0.003454	0.003449	0.003614		0.0088898	0.030077	0.023953	0.025186	0.019976	0.017118	0.0010493	0.002191	0.002151	0.002388	0.002158	0.002615
0.013825	0.030054	0.023991	0.021803	0.01691	0.015988	0.001848	0.002775	0.003397	0.003726	0.003717	0.003882		0.0087412	0.030236	0.025747	0.025416	0.02001	0.019219	0.000862	0.002541	0.002648	0.002873	0.002472	0.003107
0.013498	0.028105	0.022967	0.023142	0.017418	0.01412	0.001908	0.002971	0.003758	0.003928	0.003827	0.004073		0.0098412	0.030957	0.027328	0.024642	0.022084	0.017833	0.0009294	0.002847	0.003013	0.003085	0.002839	0.003386
0.012577	0.027655	0.023732	0.02356	0.017506	0.014099	0.001998	0.003157	0.003924	0.00417	0.004137	0.00416		0.010198	0.030394	0.029759	0.023599	0.02169	0.018682	0.000862	0.003272	0.003624	0.003335	0.003208	0.003803
0.014479	0.025982	0.022023	0.02147	0.017267	0.014567	0.00202	0.003152	0.00408	0.004202	0.004397	0.004278		0.0095142	0.027844	0.025555	0.02381	0.022999	0.017421	0.0009669	0.003285	0.003586	0.003628	0.003452	0.003972
0.013082	0.025342	0.021031	0.021489	0.01596	0.01319	0.002222	0.003271	0.004247	0.004347	0.004357	0.004499		0.0084141	0.029295	0.025543	0.02224	0.022174	0.017692	0.0008844	0.003589	0.00376	0.003645	0.003596	0.00422
0.01225	0.023875	0.020453	0.020104	0.015997	0.013861	0.002106	0.003322	0.004364	0.004423	0.004499	0.004724		0.0086222	0.028201	0.023863	0.021908	0.021686	0.015932	0.0010606	0.003709	0.003797	0.003875	0.003778	0.004099
0.012606	0.023749	0.018867	0.019711	0.014653	0.01333	0.002204	0.003415	0.004352	0.004614	0.004616	0.00468		0.0090087	0.029024	0.023188	0.021157	0.021295	0.017168	0.001128	0.003764	0.003826	0.003862	0.003715	0.00435
0.012755	0.0234	0.019612	0.019878	0.014688	0.012203	0.002222	0.003407	0.004521	0.004688	0.004716	0.004465		0.0091574	0.024813	0.022722	0.020104	0.019606	0.016141	0.0011318	0.003775	0.003855	0.003983	0.003871	0.004249
0.013558	0.022683	0.019295	0.019332	0.014947	0.01292	0.002181	0.003445	0.004496	0.004915	0.004784	0.004788		0.0074924	0.024237	0.022161	0.020222	0.019483	0.016382	0.001143	0.003825	0.003964	0.004215	0.003982	0.004646
0.011566	0.020539	0.01864	0.018633	0.01466	0.012597	0.00232	0.003511	0.00471	0.004994	0.004961	0.004822		0.0091277	0.024598	0.021006	0.01818	0.018711	0.016492	0.0011805	0.00392	0.003951	0.004082	0.003969	0.004814
0.011774	0.020464	0.018042	0.017169	0.012792	0.012609	0.002365	0.003598	0.004725	0.005032	0.005051	0.004946		0.0099007	0.023086	0.022146	0.01817	0.017513	0.016874	0.0011468	0.003891	0.004132	0.003975	0.003906	0.004719
0.012458	0.020753	0.018346	0.01711	0.014402	0.012558	0.002507	0.003575	0.004992	0.005015	0.005123	0.00501		0.0083249	0.021247	0.020432	0.017183	0.017201	0.01701	0.0012442	0.004014	0.00407	0.004137	0.003953	0.00487
0.011447	0.019989	0.017031	0.017438	0.013919	0.01194	0.002631	0.00367	0.004917	0.005313	0.005424	0.00498		0.0078195	0.020718	0.019238	0.017695	0.017348	0.016488	0.0011618	0.003953	0.003994	0.004141	0.003995	0.004814
0.012101	0.019623	0.017283	0.017447	0.013088	0.013067	0.002612	0.003761	0.005116	0.005604	0.005203	0.005132		0.0076708	0.019069	0.019474	0.015472	0.018552	0.015088	0.0012779	0.003917	0.00407	0.004008	0.003967	0.004725
0.011685	0.01856	0.016014	0.017509	0.013764	0.012577	0.002743	0.003753	0.005229	0.005458	0.005353	0.005208		0.0075519	0.017123	0.017548	0.017061	0.017868	0.01467	0.0013229	0.004079	0.003971	0.004197	0.004107	0.004691
0.010585	0.017075	0.015993	0.016036	0.013688	0.011997	0.002781	0.003692	0.005281	0.005493	0.005618	0.005155		0.0070464	0.018215	0.018353	0.014307	0.01711	0.014608	0.0014353	0.004088	0.004192	0.004031	0.00415	0.004896
0.010614	0.017394	0.015995	0.016347	0.01372	0.012284	0.002901	0.003804	0.005477	0.005739	0.005783	0.005341		0.006987	0.016005	0.017386	0.015039	0.013382	0.015217	0.0013004	0.00427	0.004121	0.004295	0.004005	0.004924
0.010525	0.016294	0.01617	0.016035	0.013376	0.012135	0.002841	0.003794	0.00561	0.005972	0.00579	0.005327		0.0068383	0.015863	0.014477	0.014445	0.015334	0.013837	0.0014241	0.00406	0.004115	0.004283	0.004132	0.004932
0.010139	0.01632	0.01553	0.015602	0.013273	0.013191	0.002923	0.003981	0.005764	0.006051	0.006123	0.005588		0.0065113	0.015802	0.01449	0.013444	0.014813	0.014691	0.0014204	0.004142	0.004212	0.004229	0.004214	0.005032
0.01112	0.015815	0.015402	0.015499	0.013024	0.012069	0.003354	0.003946	0.005962	0.006252	0.006239	0.00541		0.0062734	0.013801	0.015663	0.013377	0.015107	0.013722	0.0014016	0.004185	0.004459	0.004437	0.004398	0.004811
0.010585	0.01615	0.015651	0.014887	0.013083	0.012804	0.003305	0.004119	0.006135	0.006523	0.00618	0.005644		0.0060356	0.014419	0.014729	0.012404	0.01254	0.012232	0.0014316	0.004415	0.004404	0.004418	0.00426	0.004882
0.0091277	0.014748	0.015334	0.015165	0.013239	0.012601	0.00335	0.004143	0.006258	0.006682	0.006629	0.005832		0.0074924	0.013568	0.012754	0.012402	0.01332	0.012719	0.0016077	0.004499	0.004578	0.004285	0.004238	0.005123
0.010228	0.014369	0.014031	0.01387	0.013064	0.012547	0.00356	0.004267	0.006421	0.006589	0.006691	0.005869		0.0066302	0.012473	0.013068	0.012163	0.013232	0.011441	0.0017764	0.004394	0.00446	0.004529	0.004418	0.004891
0.0093953	0.014035	0.015006	0.014549	0.013608	0.01329	0.003725	0.004292	0.006646	0.007003	0.007058	0.006208		0.0054112	0.012245	0.013052	0.011282	0.011521	0.012456	0.0017464	0.004522	0.004554	0.00445	0.004321	0.005149
0.0088006	0.014152	0.014688	0.013608	0.013883	0.012341	0.003699	0.004524	0.007009	0.007267	0.007267	0.006308		0.0063329	0.010631	0.012449	0.01134	0.011245	0.01259	0.0019188	0.004385	0.004671	0.004668	0.004479	0.00516
0.0087114	0.013141	0.013896	0.012991	0.013678	0.013074	0.004137	0.004503	0.00706	0.00732	0.0078	0.006617		0.004876	0.0095	0.011572	0.011435	0.009492	0.012217	0.0017839	0.004666	0.004826	0.004744	0.004374	0.005649
0.0082357	0.012393	0.014161	0.013477	0.013707	0.012013	0.004156	0.004623	0.00768	0.007735	0.00802	0.006529		0.0058869	0.008805	0.011071	0.010237	0.010799	0.012492	0.0019075	0.004712	0.004861	0.004882	0.004693	0.005521
0.0095439	0.011649	0.01389	0.013335	0.013536	0.013845	0.004299	0.004889	0.007798	0.00822	0.008373	0.006941		0.0056788	0.009211	0.010045	0.011011	0.010114	0.011864	0.0020649	0.004887	0.004995	0.004871	0.004799	0.005732
0.0090682	0.013017	0.013439	0.012422	0.01473	0.013436	0.004718	0.005117	0.008176	0.008666	0.008624	0.007143		0.0056193	0.008031	0.010232	0.009766	0.010501	0.011467	0.0020799	0.004898	0.004963	0.005116	0.005034	0.00588
0.0086817	0.011375	0.013721	0.012724	0.013748	0.013932	0.004741	0.00521	0.008355	0.008869	0.009315	0.007466		0.0054409	0.008143	0.009292	0.009683	0.0113	0.010823	0.0021999	0.005184	0.005101	0.005018	0.005012	0.00577
0.0074924	0.011762	0.013339	0.01196	0.013913	0.013403	0.004808	0.005689	0.008795	0.009296	0.009645	0.007656		0.0051139	0.007452	0.009307	0.010456	0.009431	0.010892	0.0023535	0.005225	0.005418	0.005447	0.005349	0.00595
0.0080573	0.011124	0.013076	0.011992	0.013793	0.013383	0.005202	0.005771	0.009218	0.009779	0.010473	0.007807		0.0052031	0.008263	0.007965	0.008932	0.009326	0.011061	0.0024022	0.005252	0.005497	0.005435	0.005472	0.006052
0.0081763	0.010774	0.012068	0.011514	0.013669	0.013917	0.005573	0.005876	0.009993	0.010278	0.010344	0.008411		0.0045787	0.008029	0.007753	0.00964	0.008795	0.011914	0.0025821	0.005843	0.005739	0.005534	0.00566	0.00666
0.0084736	0.009828	0.01163	0.01222	0.013828	0.0137	0.005475	0.006149	0.010537	0.010765	0.01113	0.008601		0.0049949	0.00669	0.007407	0.009414	0.009169	0.010506	0.0027545	0.005691	0.0057	0.00589	0.00575	0.006447
0.0076113	0.00876	0.012436	0.011983	0.013739	0.013862	0.005921	0.006538	0.01131	0.011606	0.011974	0.009107		0.0046679	0.007497	0.007943	0.007871	0.008047	0.010577	0.0027882	0.006047	0.005937	0.00604	0.005849	0.006832
0.0077303	0.008462	0.011456	0.010913	0.013674	0.013469	0.006172	0.00684	0.01198	0.012239	0.012582	0.009484		0.004876	0.005946	0.007256	0.008573	0.006795	0.011857	0.0029869	0.006145	0.006158	0.006292	0.006173	0.007257
0.0084438	0.008812	0.010773	0.01155	0.013682	0.013042	0.006622	0.007289	0.012719	0.013339	0.013533	0.009887		0.0045192	0.005446	0.007576	0.007643	0.007756	0.011319	0.0030431	0.006609	0.00656	0.006556	0.006313	0.007412
0.0084736	0.008145	0.010989	0.010401	0.014034	0.014759	0.006817	0.00769	0.013757	0.013945	0.014714	0.010677		0.0043408	0.005999	0.007014	0.007936	0.007829	0.011698	0.003148	0.006727	0.007022	0.006712	0.006968	0.007642
0.0073438	0.007282	0.010531	0.009586	0.013741	0.015164	0.007641	0.008278	0.015075	0.015298	0.015859	0.011746		0.0045787	0.005907	0.006891	0.007842	0.008574	0.011583	0.0035827	0.007452	0.007462	0.007229	0.007338	0.008304
0.0075222	0.007037	0.010696	0.011074	0.014313	0.015035	0.008001	0.008936	0.016333	0.016466	0.017622	0.012569		0.0039543	0.006069	0.00681	0.008559	0.007628	0.011813	0.0040137	0.007808	0.007731	0.007671	0.007389	0.008947
0.006987	0.007577	0.010205	0.00943	0.014584	0.01615	0.008702	0.009694	0.01786	0.018227	0.019003	0.013642		0.0040733	0.005065	0.005801	0.009074	0.008368	0.009428	0.0040549	0.008337	0.008161	0.008175	0.008305	0.008875
0.0071951	0.006693	0.010147	0.008952	0.014283	0.015093	0.009748	0.010916	0.019982	0.0202	0.021345	0.01465		0.0040435	0.005472	0.00576	0.008078	0.00808	0.009285	0.0043323	0.00919	0.009141	0.00882	0.008806	0.009402
0.0069275	0.006472	0.009947	0.010014	0.014991	0.015375	0.010808	0.011859	0.02195	0.022774	0.024103	0.016419		0.0036273	0.00426	0.005763	0.007455	0.007489	0.010522	0.0050181	0.009953	0.009572	0.00964	0.009641	0.010616
0.0066005	0.006438	0.009716	0.009847	0.015127	0.017246	0.0117	0.013585	0.025723	0.0262	0.027832	0.018124		0.0037759	0.004413	0.005504	0.009297	0.007192	0.010606	0.005524	0.01087	0.010855	0.011072	0.010758	0.011677
0.0061842	0.005928	0.00838	0.00955	0.014654	0.017559	0.013761	0.015414	0.030091	0.030225	0.03231	0.021059		0.0039841	0.004719	0.005065	0.008084	0.007626	0.010443	0.0062735	0.01251	0.011994	0.012454	0.012193	0.012845
0.0071951	0.006279	0.00922	0.008915	0.015695	0.018034	0.016265	0.018385	0.035722	0.035636	0.038811	0.024759		0.0034786	0.003963	0.004624	0.009987	0.009657	0.010966	0.0079075	0.014977	0.014432	0.014479	0.013956	0.014921
0.007314	0.005941	0.008747	0.008882	0.015402	0.018596	0.020009	0.02233	0.044536	0.044875	0.048177	0.029677		0.0037462	0.004321	0.005115	0.009979	0.007794	0.011246	0.009429	0.018108	0.017718	0.01744	0.016879	0.017831
0.0067491	0.006084	0.008212	0.009244	0.015001	0.019212	0.025686	0.029388	0.060046	0.059398	0.064919	0.038091		0.00333	0.004172	0.005432	0.009909	0.008423	0.01068	0.012345	0.023518	0.022972	0.022462	0.022556	0.023134
0.0071059	0.005976	0.008157	0.009791	0.016247	0.020027	0.03745	0.044054	0.090508	0.088775	0.098002	0.055458		0.0031218	0.004227	0.005264	0.011293	0.009354	0.011757	0.019109	0.035777	0.033885	0.034258	0.033404	0.033783
0.0055599	0.005926	0.008057	0.010169	0.014586	0.019929	0.078783	0.097158	0.207503	0.200622	0.219172	0.114628		0.0027353	0.004129	0.005092	0.016405	0.011423	0.012598	0.045586	0.086335	0.080307	0.078784	0.080545	0.076341
0.00059464	0.003131	0.001493	0.003978	0.009346	0.009655	0.059273	0.078719	0.171399	0.161435	0.128872	0.136657		0.00053517	0.001531	0.001162	0.00998	0.007197	0.005567	0.17744	0.319211	0.324543	0.330531	0.328702	0.302544

## Sheet: Figure 1e
Tissue volume of infant cerebellum																	Normalized tissue volume of infant cerebellum
Gray Matter								White Matter									Gray Matter								White Matter
0 month	3 months	6 months	9 months	12 months	18 months	24 months		0 month	3 months	6 months	9 months	12 months	18 months	24 months			0 month	3 months	6 months	9 months	12 months	18 months	24 months		0 month	3 months	6 months	9 months	12 months	18 months	24 months
25464.3	39761.9	49747.5	55373.3	75029.5	52900.9	59791.4		19293.2	28666.9	33348.1	35225.1	46211.6	42317.8	43865.1			0.5689	0.5811	0.5987	0.6112	0.6189	0.555572	0.576822		0.4311	0.4189	0.4013	0.3888	0.3812	0.444428	0.423178
26842.1	41949.2	54800.4	56004.6	57946.6	55248.9	67300.9		25354.8	26558.5	38400	36262.9	39161.9	46698	41884.2			0.5143	0.6123	0.588	0.607	0.5967	0.541938	0.616393		0.4858	0.3877	0.412	0.393	0.4033	0.458062	0.383607
16458.8	36767.7	52697.1	58046.5	56447.5	63554.6	70499.8		15213.1	24486.9	35172.3	41842.7	35939.3	46445.6	47203.3			0.5197	0.6002	0.5997	0.5811	0.611	0.577768	0.598963		0.4803	0.3998	0.4003	0.4189	0.389	0.422232	0.401037
20685.3	43297.3	51892.7	54395.4	67889.7	60142.6	66841.6		17853.4	28827.7	35122.2	38029.3	45163.5	48329.2	49750.5			0.5367	0.6003	0.5964	0.5885	0.6005	0.554454	0.573294		0.4633	0.3997	0.4036	0.4115	0.3995	0.445546	0.426706
18507.8	37982.7	49582.1	54566.9	61497.9	64526.8	74022.9		16497.7	26033.2	33768.4	38818.3	39977	42460.7	47330.3			0.5287	0.5933	0.5949	0.5843	0.606	0.603125	0.609979		0.4713	0.4067	0.4051	0.4157	0.394	0.396875	0.390021
16840.7	34143.2	50694.1	54001.2	60457.5	61533.7	75654.1		16350.2	23908.3	32816.6	33710.1	40430.6	50570.2	51695.6			0.5074	0.5882	0.607	0.6157	0.5993	0.548899	0.594066		0.4926	0.4119	0.393	0.3843	0.4008	0.451101	0.405934
	33463.8	44583.4	62577.7	59730.4	60266	75247.6			23084.5	32495.6	42625	41489.4	44538.9	54868				0.5918	0.5784	0.5948	0.5901	0.57503	0.578314			0.4082	0.4216	0.4052	0.4099	0.42497	0.421686
	49834.5	60434.9	56428.5	50586.1	67090.9	56184.3			32684	39902.2	40363.5	34438.7	43458.1	45546				0.6039	0.6023	0.583	0.595	0.606889	0.552287			0.3961	0.3977	0.417	0.405	0.393111	0.447713
	42978.8	53856.8	59274.8	59357.2	64132.1	57018.4			30786	36278.3	40442.4	39214.1	44241.4	46841.3				0.5827	0.5975	0.5944	0.6022	0.591769	0.548994			0.4174	0.4025	0.4056	0.3978	0.408231	0.451006
	39625.2	51674.1	51116	48738.3	54344.7	76808.7			28892.7	36122.6	36012.5	34947.1	38680.1	52692.5				0.5783	0.5886	0.5867	0.5824	0.584196	0.593112			0.4217	0.4114	0.4133	0.4176	0.415804	0.406888
	42712.1	39548.4	48076.3	56535.6	65142.8	75256.3			29226.5	28750.3	33426.9	37373.4	46820.9	50754.6				0.5937	0.5791	0.5899	0.602	0.581821	0.597221			0.4063	0.421	0.4101	0.398	0.418179	0.402779
	49246.2	40285.7	61169.7	67083.8	53269.5	77434.9			31709.7	27855.4	41330.7	43510.8	46293.5	50603				0.6083	0.5912	0.5968	0.6066	0.535033	0.604781			0.3917	0.4088	0.4032	0.3934	0.464967	0.395219
	35156	53724.2	54529.5	50264.6	54917.6	73055.7			24809	37981.2	35872.3	33519.6	37087.7	48167.4				0.5863	0.5858	0.6032	0.5999	0.596896	0.602655			0.4137	0.4142	0.3968	0.4001	0.403104	0.397345
	35223.6	41893.9	51662.8	58560.5	57388.5	72840.2			27916.8	29078	34955.8	37263.9	39750.1	50749.9				0.5579	0.5903	0.5964	0.6111	0.59079	0.589369			0.4421	0.4097	0.4036	0.3889	0.40921	0.410631
	29599.2	53064.7	53257.2	60832.3	55633.9	72611.8			23586.3	35579.9	35457.5	41620.5	41181.7	52794.4				0.5565	0.5986	0.6003	0.5938	0.574638	0.579013			0.4435	0.4014	0.3997	0.4062	0.425362	0.420987
	36480	49020.9	64558.1	50789.4	56620	73214.5			26210.3	33130.5	44468.7	37221.4	43266.1	58149.4				0.5819	0.5967	0.5921	0.5771	0.566846	0.557341			0.4181	0.4033	0.4079	0.4229	0.433154	0.442659
			50138.6	62545.4	51833.3	63442.4					36392.4	43159.6	52644.9	44500						0.5794	0.5917	0.496116	0.587743					0.4206	0.4083	0.503884	0.412257
			59746.8	61705.7	64613.4	66425.3					40470	39872	36974.6	56433.2						0.5962	0.5981	0.636034	0.540665					0.4038	0.402	0.363966	0.459335
			54971.4	62036.5	52259.3	69573.6					38339.6	41604.6	37148.7	49911.3						0.5891	0.6075	0.584504	0.58228					0.4109	0.3925	0.415496	0.41772
			46998	58560.5	53641.7	68551.7					32402.4	37263.9	44870.7	46526.5						0.5919	0.5986	0.544518	0.595697					0.4081	0.4014	0.455482	0.404303
			56237.1		65465.3	79811.1					37526		40931.8	63966.2						0.5998		0.615292	0.555102					0.4002		0.384708	0.444898
			55130.1		67563.5	83082.8					38765.6		42790.9	58432.5						0.5871		0.612241	0.587094					0.4129		0.387759	0.412906
			60278.8		80326.7	69363.7					43143.7		40067.1	45509.1						0.5828		0.6672	0.60383					0.4172		0.3328	0.39617
			47836.2		81006.6	79326.7					34593.8		38167	62113.3						0.5803		0.679736	0.560851					0.4197		0.320264	0.439149
			49389.6		64422.9	82571.8					33716.7		42056.2	62618.6						0.5943		0.605029	0.568714					0.4057		0.394971	0.431286
			57334.3		72083.5	67544.6					41264.1		40472.1	42256.4						0.5815		0.640426	0.615155					0.4185		0.359574	0.384845
					63996.4	76390.4							37475.3	59062.3								0.630682	0.563964							0.369318	0.436036
					68726.8	55883.8							41850.9	37946.4								0.621525	0.595584							0.378475	0.404416
					67939.3	64098.8							38859.3	50086.4								0.636144	0.561358							0.363856	0.438642
					59272.7	64620.5							37863.4	52499.5								0.610202	0.551746							0.389798	0.448254
					74936.8	68526.6							39673.9	53557.8								0.653838	0.561305							0.346162	0.438695
					75704.3	71027.2							36846.6	58693.1								0.672623	0.547541							0.327377	0.452459
					51905.5	63139.3							38750.2	41788.4								0.572557	0.601741							0.427443	0.398259
					57991.2	69207							36181.5	44476.9								0.615796	0.608767							0.384204	0.391233
					59600.9	68570.6							43202.6	53008.4								0.579756	0.564001							0.420244	0.435999
					64395.8	66081.8							37664.3	49202.2								0.63096	0.573209							0.36904	0.426791
					74325.5	57952.8							38500.9	48604.2								0.65876	0.543867							0.34124	0.456133
						60857.9								46911									0.564707								0.435293
						65438.2								47480.3									0.579517								0.420483
						72699.4								57067.5									0.560231								0.439769
						70193.1								49456.6									0.586655								0.413345
						82384.4								54735.9									0.600818								0.399182
						58373.6								41624.1									0.58375								0.41625
						85472.3								62929.4									0.575952								0.424048
						57037.8								41879									0.576624								0.423376
						70936.1								48870.9									0.592086								0.407914
						70822.4								56074.8									0.558109								0.441891
						58350.6								46745.6									0.555211								0.444789
						59425.8								44509.7									0.571756								0.428244
						62472.7								42734.6									0.593806								0.406194
						67137								53770.8									0.555275								0.444725
						73733.6								53211.1									0.580832								0.419168
						60227.6								48197.1									0.555478								0.444522

## Sheet: Figure 3c
	24 months		18 months		12 months		9 months		6 months		<=3 months
	Rater 1	Rater 2	Rater 1	Rater 2	Rater 1	Rater 2	Rater 1	Rater 2	Rater 1	Rater 2	Rater 1	Rater 2
Good	0.716667	0.65	0.5	0.458333	0.47619	0.47619	0.518519	0.407407	0.166667	0.222222	0.0588235	0.0588235
Fair	0.233333	0.3	0.416667	0.416667	0.47619	0.428571	0.444444	0.481481	0.666667	0.611111	0.5	0.441176
Poor	0.05	0.05	0.0833333	0.125	0.047619	0.0952381	0.037037	0.111111	0.166667	0.166667	0.441176	0.5

## Sheet: Figure 4b
Gray Matter							White Matter
ASD-Net		ADU-Net		Proposed			ASD-Net		ADU-Net		Proposed
Siemens	Philips	Siemens	Philips	Siemens	Philips		Siemens	Philips	Siemens	Philips	Siemens	Philips
0.836484	0.776139	0.849514	0.898312	0.885291	0.936744		0.837281	0.833306	0.858534	0.890125	0.892782	0.946421
0.796937	0.677345	0.865932	0.842909	0.890243	0.924411		0.837148	0.804167	0.906016	0.855468	0.898973	0.934953
0.861159	0.665128	0.866532	0.814547	0.902027	0.879214		0.874918	0.790618	0.889662	0.833061	0.92665	0.892131
0.73	0.692147	0.863137	0.859466	0.908683	0.896652		0.757	0.799572	0.858534	0.855642	0.933029	0.914781
0.865864	0.707638	0.869857	0.865206	0.907581	0.907716		0.872085	0.805396	0.884472	0.864298	0.925923	0.918393
0.81145		0.85666		0.905573			0.83758		0.858534		0.920981
0.825661		0.8526		0.902191			0.854693		0.859955		0.91725
0.802168		0.9172		0.890556			0.843632		0.892906		0.905779
0.818814		0.918946		0.894188			0.851132		0.8859		0.906217
0.765978		0.888925		0.866102			0.810332		0.885073		0.884893

## Sheet: Figure 5a-b
a. Gray Matter																	b. White Matter
Male								Female									Male								Female
0 month	3 months	6 months	9 months	12 months	18 months	24 months		0 month	3 months	6 months	9 months	12 months	18 months	24 months			0 month	3 months	6 months	9 months	12 months	18 months	24 months		0 month	3 months	6 months	9 months	12 months	18 months	24 months
26842.1	37982.7	54800.4	55373.3	75029.5	65465.3	59791.4		25464.3	39761.9	49747.5	54566.9	57946.6	52900.9	55883.8			25354.8	26033.2	38400	35225.1	46211.6	42317.8	43865.1		19293.2	28666.9	33348.1	38818.3	39161.9	36974.6	37946.4
20685.3	49834.5	52697.1	56004.6	67889.7	67563.5	67300.9		16458.8	41949.2	49582.1	54001.2	56447.5	55248.9	64098.8			17853.4	32684	35172.3	36262.9	45163.5	46698	41884.2		15213.1	26558.5	33768.4	33710.1	35939.3	37148.7	50086.4
	42978.8	51892.7	58046.5	59730.4	80326.7	70499.8		18507.8	36767.7	50694.1	56428.5	61497.9	63554.6	64620.5				30786	35122.2	41842.7	41489.4	46445.6	47203.3		16497.7	24486.9	32816.6	40363.5	39977	44870.7	52499.5
	39625.2	60434.9	54395.4	59357.2	81006.6	66841.6		16840.7	43297.3	44583.4	59274.8	60457.5	60142.6	68526.6				28892.7	39902.2	38029.3	39214.1	48329.2	49750.5		16350.2	28827.7	32495.6	40442.4	40430.6	40931.8	53557.8
	42712.1	53856.8	62577.7	67083.8	64422.9	74022.9			34143.2	51674.1	51116	50586.1	64526.8	71027.2				29226.5	36278.3	42625	43510.8	42460.7	47330.3			23908.3	36122.6	36012.5	34438.7	42790.9	58693.1
	49246.2	53724.2	61169.7	58560.5	72083.5	75654.1			33463.8	39548.4	48076.3	48738.3	61533.7	63139.3				31709.7	37981.2	41330.7	37263.9	50570.2	51695.6			23084.5	28750.3	33426.9	34947.1	40067.1	41788.4
	35223.6	53064.7	54529.5		63996.4	75247.6			35156	40285.7	51662.8	56535.6	60266	69207				27916.8	35579.9	35872.3		44538.9	54868			24809	27855.4	34955.8	37373.4	38167	44476.9
			64558.1		68726.8	56184.3			29599.2	41893.9	53257.2	50264.6	67090.9	68570.6						44468.7		43458.1	45546			23586.3	29078	35457.5	33519.6	42056.2	53008.4
			59746.8		67939.3	57018.4			36480	49020.9	50138.6	60832.3	64132.1	66081.8						40470		44241.4	46841.3			26210.3	33130.5	36392.4	41620.5	40472.1	49202.2
			56237.1		59272.7	76808.7					54971.4	50789.4	54344.7	57952.8						37526		38680.1	52692.5					38339.6	37221.4	37475.3	48604.2
			49389.6		74936.8	75256.3					46998	62545.4	65142.8	60857.9						33716.7		46820.9	50754.6					32402.4	43159.6	41850.9	46911
			57334.3		75704.3	77434.9					55130.1	41308.7	53269.5	65438.2						41264.1		46293.5	50603					38765.6	27763.7	38859.3	47480.3
					51905.5	73055.7					60278.8	61705.7	54917.6	72699.4								37087.7	48167.4					43143.7	39872	37863.4	57067.5
					57991.2	72840.2					47836.2	62036.5	57388.5	70193.1								39750.1	50749.9					34593.8	41604.6	39673.9	49456.6
					59600.9	72611.8							55633.9	82384.4								41181.7	52794.4							36846.6	54735.9
					64395.8	73214.5							56620	58373.6								43266.1	58149.4							38750.2	41624.1
					74325.5	63442.4							51833.3	85472.3								52644.9	44500							36181.5	62929.4
						66425.3							64613.4	57037.8									56433.2							43202.6	41879
						69573.6							52259.3	70936.1									49911.3							37664.3	48870.9
						68551.7							53641.7	70822.4									46526.5							38500.9	56074.8
						79811.1								58350.6									63966.2								46745.6
						83082.8								59425.8									58432.5								44509.7
						69363.7								62472.7									45509.1								42734.6
						79326.7								67137									62113.3								53770.8
						82571.8								73733.6									62618.6								53211.1
						67544.6								60227.6									42256.4								48197.1
						76390.4																	59062.3

## Sheet: Figure 5c-d
c. Gray Matter												d. White Matter
Neurotypical subjects: 73M					Autistic subjects: 22M							Neurotypical subjects: 73M					Autistic subjects: 22M
Subject #	6 months	12 months	24 months		Subject #	6 months	12 months	24 months				Subject #	6 months	12 months	24 months		Subject #	6 months	12 months	24 months
#1	54800	63541	69992		#1	58322	74173	82814				#1	35781	44765	51344		#1	34980	47641	57633
#2	56987	67417	74105		#2	59807	72448	80886				#2	36338	46919	53682		#2	35593	48325	56727
#3	58126	68878	77791		#3	57448	70965	77968				#3	36553	45638	58317		#3	36998	47834	54989
#4	51528	62514	70976		#4	47953	56644	59777				#4	33064	43871	51288		#4	31156	40959	45412
#5	46489	56805	61244		#5	52974	73476	82134				#5	29521	40954	48256		#5	34549	49390	56167
#6	59573	71249	75335		#6	56007	68835	75997				#6	36778	47099	51304		#6	37108	48851	57255
#7	48347	58625	69251		#7	45695	54076	60817				#7	30455	41531	48877		#7	26616	36064	43561
#8	54116	64202	70306		#8	63036	73057	80231				#8	34238	41636	50810		#8	38232	49750	57879
#9	58861	71332	81463		#9	52761	64202	70691				#9	35450	46121	54332		#9	32004	42218	47967
#10	54566	70070	73665		#10	59661	68995	74608				#10	32995	45636	51931		#10	36085	47939	55091
#11	53318	67495	73044		#11	57567	76262	83403				#11	34401	44142	53640		#11	34782	48762	57849
#12	58826	72719	81222		#12	56756	72973	82095				#12	40518	53401	61305		#12	38129	50428	59653
#13	63278	79012	86989		#13	63322	79280	86945				#13	40368	53015	63496		#13	41253	54656	63389
#14	54724	66885	77000		#14	68346	75537	82117				#14	33780	44029	53848		#14	43951	52961	63038
#15	55922	63253	71421		#15	56745	71524	78152				#15	34263	43398	51448		#15	38135	51925	59705
#16	51553	61892	70411		#16	58478	75760	82677				#16	32487	44108	52447		#16	35302	48994	58602
#17	57119	68841	79448		#17	60105	75553	83446				#17	35188	46705	54819		#17	36219	48363	58069
#18	52958	66134	77715		#18	49600	55360	60885				#18	32434	43692	51860		#18	33556	41137	48003
#19	57892	69979	76307		#19	49416	64723	72083				#19	36190	45981	53299		#19	33226	44664	53231
#20	54190	64581	71757		#20	59596	68374	75009				#20	35338	48257	55732		#20	38172	48137	55231
#21	54576	63155	72229		#21	56885	73987	80762				#21	36113	46916	56292		#21	35915	51762	59709
#22	52484	64352	68564		#22	55174	68930	79756				#22	32645	43259	50841		#22	33486	46448	54055
#23	55664	67829	71593									#23	34976	47480	54253
#24	58633	69018	75738									#24	37232	46173	53261
#25	55961	68591	73858									#25	34377	44686	52524
#26	54729	70319	78259									#26	32632	46148	53273
#27	59678	68534	75437									#27	38035	46153	56114
#28	51410	61847	68666									#28	32805	45161	54121
#29	56304	73878	82993									#29	36184	51280	60140
#30	53218	64955	73128									#30	32674	44067	52864
#31	56593	72784	80151									#31	34701	48490	56596
#32	50795	62123	67825									#32	31996	43249	50716
#33	56093	71114	78626									#33	35691	47809	54631
#34	52385	64997	69554									#34	30199	41022	47396
#35	63117	68039	72984									#35	37865	46007	52441
#36	46822	56322	61607									#36	31212	39801	47009
#37	50359	61050	65899									#37	30638	40918	46630
#38	47030	58124	64799									#38	30058	42122	52151
#39	59653	74348	84552									#39	36765	48945	60156
#40	52187	65941	73450									#40	33199	44846	52928
#41	61706	66424	73602									#41	38452	46184	53944
#42	54150	66867	74356									#42	33961	46152	54027
#43	59237	73739	81107									#43	38434	51574	58560
#44	50482	64817	71400									#44	33001	44709	54287
#45	56204	73474	81478									#45	34097	49299	55541
#46	60422	72996	84235									#46	38509	51124	59717
#47	59293	73265	80063									#47	38831	53680	63656
#48	51504	65860	75402									#48	32939	47317	54217
#49	50613	61013	69769									#49	31596	42110	48290
#50	64172	74458	84552									#50	41883	52750	61861
#51	60095	75199	82288									#51	35621	49351	56799
#52	49897	58315	65652									#52	30144	39650	48064
#53	56496	67119	77169									#53	35745	45067	54186
#54	60044	64765	70337									#54	37615	46065	50981
#55	56238	67619	74376									#55	36072	46402	54407
#56	45915	58922	66052									#56	28770	40641	48629
#57	54287	64008	74433									#57	34092	44960	54011
#58	51404	65604	72544									#58	33381	46821	53773
#59	66873	75751	85563									#59	42317	55116	62837
#60	56631	65262	73209									#60	34124	43522	49435
#61	51539	63416	70227									#61	30956	43152	49773
#62	62799	73990	81605									#62	38661	50192	58447
#63	60891	69872	84188									#63	37758	47794	58645
#64	63880	78177	84491									#64	38712	49379	57449
#65	49606	64256	70038									#65	30173	42883	50907
#66	61891	74279	82872									#66	39288	49771	56398
#67	54777	65498	74411									#67	34836	44970	53386
#68	56455	70853	76003									#68	36691	48086	55252
#69	57170	65301	74804									#69	36349	46017	54692
#70	59399	68516	78297									#70	35892	49326	60352
#71	60781	75058	82712									#71	36015	47556	55831
#72	59329	74674	83117									#72	36519	49903	58990
#73	50018	57369	66095									#73	29914	39116	45709

## Sheet: Figure 6
a. Cerebellum volume							b. Normalized cerebellum volume							c. Normalized cerebellar GM volume							d. Normalized cerebellar WM volume
6 months		12 months		24 months			6 months		12 months		24 months			6 months		12 months		24 months			6 months		12 months		24 months
neurotypical	Autistic	neurotypical	Autistic	neurotypical	Autistic		neurotypical	Autistic	neurotypical	Autistic	neurotypical	Autistic		neurotypical	Autistic	neurotypical	Autistic	neurotypical	Autistic		neurotypical	Autistic	neurotypical	Autistic	neurotypical	Autistic
99646	104918	120817	137995	137553	162515		0.103222	0.110174	0.109207	0.117823	0.107147	0.115191		0.056766	0.061244	0.0574348	0.0633302	0.05452	0.058699		0.037065	0.037539	0.040463	0.041332	0.039995	0.041395
103095	104719	127602	135578	144460	155720		0.110837	0.112377	0.118919	0.123989	0.116235	0.125847		0.061267	0.064181	0.0628297	0.0662554	0.059626	0.065369		0.039067	0.03902	0.043726	0.044897	0.043193	0.046465
106979	104668	127626	133292	155447	150109		0.120207	0.111912	0.120691	0.121461	0.12764	0.119352		0.065314	0.061424	0.0651351	0.0646662	0.063876	0.061992		0.041073	0.04038	0.043158	0.044288	0.047885	0.044332
93685	87879	118987	109912	138684	121397		0.108557	0.103086	0.113486	0.107637	0.111807	0.103561		0.059708	0.056251	0.0596237	0.0554714	0.057221	0.050994		0.038313	0.037448	0.041843	0.040863	0.041348	0.039395
84278	96981	110197	136481	123950	154473		0.0879888	0.0913506	0.0977282	0.105674	0.096251	0.106194		0.048536	0.049899	0.0503775	0.0568906	0.047558	0.056464		0.030821	0.033267	0.03632	0.038836	0.037472	0.039141
106310	104989	132013	135398	142261	154867		0.10268	0.102212	0.112235	0.114647	0.108429	0.118019		0.057539	0.054525	0.0605747	0.0582852	0.057419	0.057915		0.035522	0.036874	0.040043	0.042014	0.039103	0.044218
87564	81425	112956	102254	133569	119564		0.110169	0.0964062	0.117678	0.101716	0.120675	0.10184		0.060828	0.054102	0.061076	0.0537912	0.062566	0.051802		0.038317	0.032422	0.043267	0.036638	0.044159	0.037758
98504	111616	119596	138307	138154	156629		0.0972844	0.107356	0.10346	0.115834	0.104776	0.117891		0.053446	0.06063	0.0555398	0.0611863	0.05332	0.060388		0.033814	0.037511	0.036018	0.04231	0.038534	0.044142
103152	94976	129616	122235	152133	135672		0.115498	0.111139	0.123326	0.122279	0.125185	0.118001		0.065906	0.06174	0.0678702	0.0642249	0.067033	0.061484		0.039693	0.038349	0.043883	0.043001	0.044708	0.042387
96807	106640	129946	132898	141940	148695		0.1055	0.109849	0.113475	0.115015	0.109105	0.115027		0.059466	0.061457	0.0611886	0.059711	0.056624	0.057715		0.035958	0.037962	0.039852	0.042153	0.039918	0.043211
97296	104967	126003	142192	144784	163412		0.0986344	0.101112	0.109958	0.109702	0.110215	0.107181		0.054051	0.055453	0.0589002	0.0588366	0.055604	0.054704		0.034874	0.034244	0.038521	0.038213	0.040833	0.038447
107205	104607	138919	137686	158189	159459		0.102626	0.108627	0.113446	0.118798	0.113489	0.12009		0.056313	0.058937	0.0593849	0.0629624	0.058271	0.061827		0.038787	0.040392	0.043609	0.044173	0.043982	0.045504
115242	117442	149783	151993	173994	172222		0.105025	0.109748	0.115434	0.120064	0.11733	0.117331		0.057668	0.059174	0.0608927	0.0626258	0.05866	0.059234		0.036789	0.039268	0.040857	0.043781	0.042817	0.043709
98539	126596	124413	146318	148071	167278		0.0917494	0.11023	0.0997512	0.114608	0.104088	0.115038		0.050953	0.05951	0.0536267	0.0591668	0.054128	0.056472		0.031452	0.038938	0.035301	0.042085	0.037853	0.04388
100138	105811	120605	138623	141105	156736		0.109336	0.100172	0.115573	0.105084	0.115918	0.106016		0.061059	0.053721	0.0606138	0.0542193	0.058672	0.052862		0.03741	0.03683	0.041587	0.039944	0.042265	0.040904
93753	105100	119489	141933	138888	162997		0.0995718	0.100517	0.10633	0.111297	0.106271	0.11539		0.054753	0.055928	0.0550761	0.0594075	0.053875	0.058529		0.034503	0.034497	0.039251	0.039021	0.04013	0.04203
102149	107411	129965	139545	151695	162663		0.113329	0.100401	0.120247	0.111749	0.119946	0.112719		0.06337	0.056182	0.0636937	0.0605034	0.06282	0.057825		0.039039	0.034573	0.043213	0.039344	0.043346	0.040772
92970	93356	122350	109257	144624	125049		0.111337	0.108895	0.121326	0.112943	0.123721	0.111519		0.06342	0.057856	0.0655806	0.0572276	0.066483	0.054297		0.038842	0.040037	0.043326	0.043319	0.044365	0.043494
103489	90530	129456	121433	146412	141279		0.111313	0.103112	0.1199	0.11354	0.120511	0.11376		0.062269	0.056284	0.0648133	0.0605163	0.062808	0.058042		0.038926	0.038719	0.042587	0.042479	0.04387	0.043481
99684	109654	126620	131979	145002	148493		0.103504	0.12099	0.108727	0.127219	0.106789	0.126236		0.056267	0.065757	0.055455	0.0659079	0.052846	0.063766		0.036692	0.042965	0.041438	0.047141	0.041045	0.047606
99968	102754	123915	140604	145414	158841		0.0986816	0.109594	0.106917	0.120766	0.10969	0.121953		0.053874	0.060672	0.0544918	0.063548	0.054485	0.062007		0.035648	0.039125	0.04048	0.045118	0.042463	0.046432
94162	98878	120136	130123	135395	149653		0.103252	0.104429	0.115397	0.11535	0.1135	0.115613		0.057551		0.0618133	0.0611041	0.057476	0.061615		0.035796	0.036177	0.041552	0.041855	0.042619	0.042353
100177		130531		143785			0.101188		0.107413		0.105116			0.056226		0.055816		0.052339			0.035329		0.039071		0.039662
104855		129634		145077			0.10656		0.114699		0.111874			0.059587		0.0610667		0.058404			0.037838		0.040854		0.041071
98502		125011		141922			0.101813		0.109899		0.108004			0.057842		0.0602991		0.056207			0.035533		0.039284		0.039971
95534		129849		148616			0.100589		0.112817		0.115886			0.057625		0.0610956		0.061024			0.034359		0.040095		0.041541
106812		127618		147890			0.103569		0.110837		0.111339			0.057866		0.0595222		0.056793			0.03688		0.040084		0.042245
93866		121478		141861			0.10449		0.113104		0.115202			0.057229		0.0575837		0.055762			0.036518		0.042048		0.04395
102654		140272		161054			0.107501		0.120228		0.12169			0.058963		0.0633213		0.062708			0.037893		0.043952		0.045441
94945		122398		143977			0.116488		0.124934		0.124442			0.065293		0.0663009		0.063206			0.040088		0.04498		0.045691
99935		134020		152305			0.109755		0.122368		0.122679			0.062154		0.0664558		0.06456			0.038111		0.044274		0.045587
91938		119702		136173			0.107608		0.119149		0.117973			0.059452		0.0618358		0.05876			0.037449		0.043049		0.043937
103306		133381		151549			0.119787		0.130335		0.12934			0.065042		0.0694899		0.067104			0.041385		0.046717		0.046625
92443		120727		132173			0.104769		0.113244		0.109226			0.05937		0.0609685		0.057479			0.034226		0.038479		0.039168
112800		130825		145982			0.115138		0.121507		0.121144			0.064425		0.0631928		0.060566			0.03865		0.04273		0.043519
86094		107360		122282			0.0989234		0.105217		0.105645			0.053799		0.0551975		0.053225			0.035863		0.039006		0.040613
88215		111865		125319			0.109111		0.114415		0.112438			0.062288		0.0624419		0.059125			0.037895		0.041851		0.041837
84352		111770		132699			0.117371		0.12942		0.132568			0.06544		0.0673024		0.064735			0.041824		0.048774		0.0521
105489		138462		164322			0.113528		0.124314		0.127149			0.064199		0.0667514		0.065425			0.039567		0.043944		0.046548
93486		123618		143313			0.106264		0.119887		0.122271			0.05932		0.063951		0.062666			0.037737		0.043493		0.045157
110519		125836		143941			0.108516		0.112414		0.112616			0.060588		0.059339		0.057585			0.037755		0.041258		0.042205
96572		127209		145984			0.110669		0.120108		0.120243			0.062054		0.0631343		0.061245			0.038918		0.043576		0.044501
107781		139774		156746			0.112094		0.119357		0.118483			0.061607		0.0629679		0.061308			0.039972		0.044041		0.044265
92180		122067		140493			0.0971688		0.103922		0.104613			0.053214		0.0551821		0.053165			0.034787		0.038063		0.040423
99902		137252		153908			0.102265		0.116829		0.116064			0.057533		0.0625409		0.061443			0.034903		0.041963		0.041884
109264		139702		161868			0.101015		0.112082		0.115646			0.05586		0.0585642		0.060181			0.035602		0.041016		0.042664
107748		141921		164368			0.104774		0.115565		0.116835			0.057656		0.0596591		0.05691			0.037759		0.043711		0.045247
92989		126811		146852			0.10713		0.11992		0.119728			0.059336		0.0622809		0.061475			0.037948		0.044746		0.044203
90129		115158		130653			0.0954127		0.103805		0.10526			0.05358		0.0549982		0.056209			0.033448		0.037959		0.038905
118216		143703		167412			0.10737		0.115774		0.117			0.058284		0.059987		0.059091			0.03804		0.042498		0.043233
105799		140984		158400			0.103354		0.112287		0.11449			0.058706		0.0598923		0.059477			0.034798		0.039306		0.041054
89553		110637		131593			0.102009		0.110079		0.112398			0.056837		0.058021		0.056075			0.034337		0.03945		0.041053
101495		125544		146814			0.103263		0.109644		0.108376			0.05748		0.0586187		0.056965			0.036368		0.039359		0.039999
109293		125674		138312			0.123617		0.129713		0.132097			0.067914		0.0668466		0.067176			0.042545		0.047546		0.04869
102108		126695		145618			0.107815		0.117762		0.117229			0.059381		0.0628515		0.059876			0.038088		0.04313		0.0438
81772		110605		129715			0.100032		0.109979		0.110248			0.056168		0.0585885		0.056139			0.035195		0.040411		0.041331
96864		122258		145890			0.102189		0.111467		0.114575			0.057271		0.0583583		0.058456			0.035966		0.040992		0.042418
93441		126416		145498			0.111945		0.122962		0.122556			0.061583		0.0638114		0.061106			0.039991		0.045542		0.045294
119086		146323		165977			0.11249		0.118587		0.118164			0.063169		0.061392		0.060915			0.039973		0.044668		0.044735
100869		122479		139425			0.109437		0.116799		0.11486			0.061441		0.0622354		0.060311			0.037023		0.041504		0.040725
91162		118980		135879			0.101815		0.109628		0.110097			0.057562		0.0584314		0.056902			0.034574		0.03976		0.040329
110717		137842		156519			0.118599		0.128462		0.12573			0.06727		0.068955		0.065552			0.041413		0.046776		0.04695
109005		131970		161081			0.112235		0.119105		0.121513			0.062696		0.0630608		0.063508			0.038877		0.043135		0.04424
114397		144567		162409			0.112343		0.121094		0.121356			0.062733		0.0654838		0.063134			0.038017		0.041362		0.042927
88802		120377		137915			0.113216		0.126008		0.126168			0.063244		0.0672615		0.064073			0.038469		0.044889		0.046571
111068		138347		155863			0.122105		0.131		0.129085			0.068041		0.0703346		0.068634			0.043192		0.047128		0.046709
99417		124051		145660			0.10552		0.115618		0.115275			0.058139		0.0610452		0.058889			0.036974		0.041913		0.042249
102160		131996		149138			0.103782		0.110972		0.112166			0.057351		0.0595678		0.057162			0.037273		0.040427		0.041555
103095		124096		145977			0.102598		0.107291		0.108872			0.056895		0.0564579		0.05579			0.036174		0.039785		0.04079
104699		132563		159091			0.108859		0.115315		0.115505			0.061759		0.0596011		0.056846			0.037318		0.042908		0.043818
107754		136512		155875			0.101103		0.110219		0.112014			0.05703		0.0606016		0.059438			0.033792		0.038397		0.040121
108871		142866		162570			0.0971649		0.109713		0.11408			0.05295		0.0573453		0.058326			0.032592		0.038323		0.041395
87717		107816		125051			0.112083		0.118455		0.119702			0.063912		0.06303		0.063268			0.038223		0.042976		0.043754

## Sheet: Figure S9b
Dice ratio
	Conventional cross-entropy loss					Spatially-weighted cross-entropy loss
CSF	0.91611	0.892243	0.906563	0.873151	0.889186	0.920997	0.902737	0.912207	0.887752	0.901501
GM	0.934251	0.923102	0.922688	0.934762	0.919521	0.93506	0.926883	0.936368	0.926308	0.929246
WM	0.940715	0.940254	0.948272	0.932742	0.944479	0.938902	0.940349	0.947116	0.935341	0.945267
HD95
	Conventional cross-entropy loss					Spatially-weighted cross-entropy loss
CSF	10.2137	10.1509	11.4263	11.4822	8.83629	5.65685	7.83836	10.6733	10.8812	5.65685
GM	11.4822	14.9023	17.6363	12.1062	11.8389	8.83629	11.4822	16.7236	4.07922	6.59697
WM	5.82408	5.3066	6.29921	6.2482	5.71314	4.93153	5.1225	5.59999	6.03987	3.66606

## Sheet: Figure S10
Repetition #	Dice ratio
1	0.923289	0.918521	0.865836	0.91201	0.916166	0.906728	0.917259	0.923301	0.914534
2	0.929121	0.928516	0.92468	0.930234	0.933487	0.929219	0.932439	0.925874	0.927613
3	0.928335	0.922902	0.872839	0.919389	0.924112	0.9069	0.923919	0.928873	0.927222
4	0.921289	0.928374	0.927041	0.924941	0.929865	0.932962	0.928318	0.931651	0.925749
5	0.926807	0.921817	0.869988	0.917594	0.919929	0.913397	0.920981	0.925704	0.918198
6	0.926332	0.924861	0.923119	0.927182	0.931348	0.924851	0.929172	0.923615	0.924752
7	0.92814	0.923524	0.872526	0.918386	0.922732	0.913768	0.923264	0.92775	0.920085
8	0.928412	0.927313	0.924021	0.929252	0.933494	0.927056	0.932084	0.924833	0.926661
9	0.925132	0.921081	0.868874	0.915323	0.919638	0.916509	0.925552	0.927924	0.920184
10	0.926385	0.923951	0.920999	0.926783	0.933078	0.927959	0.93183	0.92495	0.927331

## Sheet: Figure S11
Gray Matter
	Without confidence map										With confidence map
18 months	0.916491	0.930991	0.919562	0.924423	0.919173	0.873338	0.896861	0.891978	0.902734	0.890044	0.917441	0.930809	0.926533	0.925178	0.89799	0.920357	0.918222	0.924661	0.919316	0.931728
12 months	0.912645	0.917521	0.929442	0.909248	0.911705	0.916603	0.903383	0.918753	0.893668	0.905435	0.898068	0.908748	0.912146	0.896849	0.896728	0.934967	0.926704	0.936157	0.926141	0.92914
9 months	0.905642	0.905519	0.901336	0.905621	0.892999	0.904489	0.899234	0.903592	0.899368	0.873209	0.885882	0.886667	0.933037	0.924301	0.919301	0.918698	0.881429	0.925388	0.916138	0.904827
6 months	0.873197	0.908713	0.908487	0.907627	0.899935	0.849514	0.865932	0.866532	0.863137	0.869857	0.885291	0.890243	0.902027	0.908683	0.907581	0.905573	0.902191	0.890556	0.894188	0.866102
6 months	0.894817	0.809674	0.799478	0.854808	0.864204						0.933031	0.914552	0.881507	0.893345	0.904062
White Matter
	Without confidence map										With confidence map
18 months	0.932451	0.933271	0.941779	0.943727	0.93932	0.898306	0.89299	0.910996	0.92194	0.908149	0.922726	0.923645	0.935736	0.928919	0.927189	0.928536	0.937701	0.93251	0.940248	0.92513
12 months	0.910928	0.933048	0.938104	0.913715	0.92643	0.897841	0.875181	0.899687	0.869245	0.873644	0.88757	0.894376	0.911818	0.910732	0.906637	0.938455	0.938541	0.946791	0.933002	0.943099
9 months	0.913995	0.906944	0.910071	0.919041	0.906771	0.873728	0.85775	0.890303	0.885299	0.879133	0.883372	0.870738	0.959565	0.947944	0.928717	0.946465	0.89391	0.946632	0.936663	0.91627
6 months	0.882794	0.848149	0.887592	0.924938	0.910772	0.858534	0.906016	0.889662	0.858534	0.884472	0.892782	0.898973	0.92665	0.933029	0.925923	0.920981	0.91725	0.905779	0.906217	0.884893
6 months	0.890884	0.848456	0.826082	0.857259	0.867073						0.932344	0.930571	0.88757	0.910732	0.906637

[truncated: 3 more sheets: Figure S12, Figure S13, Table 1]
